# Supplementary material for: A point mutation in the photosystem II protein PsbW disrupts thylakoid organization and alters starch granule formation
Source: Plant Physiol. 2025 May 29;198(2):kiaf206. doi: 10.1093/plphys/kiaf206 (PMC12124259; doi:10.1093/plphys/kiaf206)
Supplement: kiaf206_Supplementary_Data [file kiaf206_supplementary_data.zip]

Archive with 2 entries (2 files):
- Ilse et al_SupplementaryDataset_S1_2.0.xlsx
- Ilseetal_SupplementaryMaterial.pdf
