# Supplementary material for: A point mutation in the photosystem II protein PsbW disrupts thylakoid organization and alters starch granule formation
Source: Plant Physiol. 2025 May 29;198(2):kiaf206. doi: 10.1093/plphys/kiaf206 (PMC12124259; doi:10.1093/plphys/kiaf206)
Supplement: kiaf206_Supplementary_Data [file kiaf206_supplementary_data.zip › Ilse et al_SupplementaryDataset_S1_2.0.xlsx]

## Sheet: Overview
Sheet Name	Content
Figure 1	Original scanning electon micrographs (left panels) of the image sections shown in Figure 1A (right panels).
Figure 1E & Supplementary Figure S1	Protein sequences underlying the maximum likelihood phylogenetic tree of PsbW orthologs (Supplemental Figure S1) and the conservation of the PsbW protein (Figure 1E).
Figure 2	Original Western Blot of Figure 2A and the original BNP of Figure 2B.
Figure 3 & Supplementary Figure S2	Original Western Blots of Figure 3A and Figure 3B and the original light micrographs (left panels) of the image sections shown in Figure 3C (right panels). Mut, mutant-like, Inter, intermediate, WT, WT-like.
Figure 4	Original light micrographs (left panels) of the image sections shown in Figure 4 (right panels).
Figure 5 & Supplementary Figure S5	Raw data of the granule count per chloroplast shown in Figure 5A and B and Supplemental Figure S5A and B. Original light micrographs (left panels) of the image sections shown in Figure 5B (right panels). Original transmission electron micrograph (left panels) of the image sections shown in Supplementary Figure S5C (right panels).
Figure 6	Raw data of Fv/Fm measurments used for the violin blot in Figure 6A as well as raw data for the light response curve (Figure 6B) and CO2 response curve (Figure 6C)
Figure 7	Raw data of starch quantification and rosette fresh weight depicted in Figure 7A and Figure 7B respectively which were used for the one-way ANOVA and Dunnett's multiple comparison test.
Supplementary Figure S3	Original Western Blot of Supplementary Figure S3.
Supplementary Figure S4	Original images of the TEMs of Supplementary Figure S4.
Supplementary Figure S6	Raw data of NPQ measurments used for the graph in Supplementary Figure S6.
Supplementary Figure S7	Original image of the plants of Supplementary Figure S7.
Table 1	Raw data of the fitted parameters of Vcmax, Jmax and TPU used in Table 1 and the p values calculated by the Kruskal-Wallis test followed by Dunn's multiple comparison test. Additionally Fv/Fm measurments of the same plants, which were mentioned in the text.
Constructs	Overview of the three vectors used for plant transformation and the sequences of the PsbW constructs.

## Sheet: Fig. 1
This sheet contains the original scanning electon micrographs (left panels) of the image sections shown in Figure 1A (right panels).
	1A													1B							1C

## Sheet: Fig. 1E & Suppl. Fig. S1
This sheet contains the protein sequences underlying the maximum likelihood phylogenetic tree of PsbW orthologs (Supplementary Figure S1) and the conservation of the PsbW protein (Figure 1E).
Taxonomy		Species	Database	Accession	Sequence
Algea	Rhodophyta	Galdieria sulphuraria	NCBI	not found in	Reference genome: ASM34128v1
	Rhodophyta	Cyanidioschyzon merolae strain 10D	NCBI	not found in	Reference genome: ASM9120v1
	Rhodophyta	Neopyropia yezoensis	NCBI	not found in	Reference genome: ASM982973v1
	Rhodophyta	Chondrus crispus	NCBI	not found in	Reference genome: ASM35022v2
	Rhodophyta	Porphyridium purpureum	NCBI	not found in	Reference genome: P_purpureum_CCMP1328_Hybrid_assembly
	Glaucophyta	Cyanophora paradoxa	NCBI	not found in	Reference genome: ASM443141v1
	Chlorophyta	Pycnococcus provasolii	NCBI	GHP07367.1	MSTRLSSVRAPVKAISARKHCVVRASSSSSSPAKASVASVAPRVALPALVASVSSFAAPALALVDDRMNGDGVGLPLGINDPALAIALASVATFVWSQYYLSQRDLGGDKGDDSGLSL
	Chlorophyta	Micromonas pusilla CCMP1545	NCBI	XP_003061552.1	MACMSLSMSKALVAKPLARKVQARKAVVSKATVAKAQAPTKAVLSAAVVSLAAQALPALAVVDERLNGDGTGLILGLNDELLGFVLLTIPTLIFSQFYAAQKDEGIEAGGKNDDSGLSL
	Chlorophyta	Ostreococcus tauri	NCBI	XP_003075040.2	MLTILSSLSPICNLSPRRAGPRQASNQRHGVTVRATPQEAGKQVFGTSMLISSMNTVLPALAIVDDRLNGDGTGLPLGINDGALGIILASVPLAIFSLYFIAGKQDAGIENGGKNDDSGLSL
	Chlorophyta	Chloropicon primus	NCBI	QDZ22723.1	MIAKCTMTTRTTACVRQTTACSVRRQATVAKVAKPDRFAEAKKVLRKELPKIEAAAVVGAATLTASPAFALVDRRLNGDGTRLPFGINDPILGWILVAVFGGVWAVFSQSTGELGAGEEDGEDGGLSL
	Chlorophyta	Monoraphidium neglectum	NCBI	XP_013906392.1	MLSLKQTQTVAKATGVRSVAPRVRGAVRCNASLQQAARKAAAAVAAAPVLLASSPAFAIVDERLNGDGTGLPFGVNDPVLGWVIVGVAGLVWSLYFAAQKDFGNFEDDESGLGL
	Chlorophyta	Volvox carteri f. nagariensis	NCBI	XP_002955022.1	MQAISARAPRVAAKPVCRSGARAPLRVVCKASAAREQIVKKIALLSTLPATLAASPAWALVDDRMNGDGTGLPFGVNEPVLGWVLTGVFGVMWALWFNGQRDLGDFEDNDSGLKL
	Chlorophyta	Chlamydomonas reinhardtii	NCBI	Q9SPI9.1	MQALSARAPRVAAKPVSRSGARSAVTVVCKATTVRSEVAKKVAMLSTLPATLAAHPAFALVDERMNGDGTGRPFGVNDPVLGWVLLGVFGTMWAIWFIGQKDLGDFEDADDGLKL
	Chlorophyta	Trebouxia sp. A1-2	NCBI	KAA6424843.1	MQAVCSTSATGVKSLSVTRSAGRSVRTCVPARVVCKAQVAKAPIAAAAASLTSLIAAHPAFALVDDRLGGEGTGKILGVGGIEGWAIIGVFTAIWAAYYASQKDLGGDKTDDSGLGL
	Streptophyte algae grade	Mesostigma viride	NCBI	ABD37896.1	MQAVAMSVSVPSVAAFAPALPQRLVARKPQAAARVPAKCARKAVVCQAQKNEAAVAVSAAAIASSVAFAAPAQAIIEDAMYTEGAGIALGLNSGALGFVMLGAFTLVWSLYSSYTRSLDSSEDGGLDL
	Streptophyte algae grade	Klebsormidium nitens	NCBI	GAQ90429.1	MATAALASTSVSATFVARTSLSQKASCQTVNGLPSLHRTFHVPARAAHKSGVVCSANEKFAPVAAASAAISFATAHPALALVDERLSTEGTGLALGLSNGALGWLLFGTFGVVWALYYTFSKGLPEGDDDSGLSL
Basal Landplants	Tracheophyta	Selaginella moellendorffii	NCBI	XP_002974324.2	MAASTLAVSTVSAGAFLGQSVSVNRASVKPIVGLPALRGGRILCSAEKKESAASGIAASFATAAATFAAAHPALALVDERLSTEGTGLGLGVSDGSLAWILVIVPFALWGFFYSFSQTLPSGEDDGGLSL
	Tracheophyta	Diphasiastrum complanatum	NCBI	KAJ7299770.1	MATIAATSCNTIAGARLLLHKSPAAAGKSLYTSAAPVTGLPALTTARIVCSAAKKTDDRKFVPNLAASITAAATLVASHPAVALVDDRLSGEGTGLSLGLSNPLLAWILLGVSALIWSLYFTYSSTLPKSDDESGLSL
	Bryophyta (Mosses)	Ceratodon purpureus	NCBI	KAG0601572.1	MAATSCATMAATSLATRSLATSSSFRTAAKPVAGLPALRMSRIVCSAEKKESKVEQVNGLPQLAAAVTSAATMAYAHPVFALVDERLSGEGTGLGLGVSNPRLTWIIVGVTALVWALYFTYSSNLPEGDDDSGLSL
	Bryophyta (Mosses)		NCBI	KAG0557402.1	MAATSCATMAATSLATRSLATSSSFRTAAKPVAGLPALRMSRIVCSAEKKESKVEQVNGLPQLAAAVTSAASMAYAHPVFALVDERLSGEGTGLGLGVSNPRLTWIIVGVTALVWALYFTYSSNLPEGDDDSGLSL
	Bryophyta (Mosses)	Sphagnum magellanicum	NCBI	KAH9535680.1	MAALISTCSCASATACFVQRSFPSCSSRPALVAGPVVGLPVLHMQKRIVCSAERKADVEKSEATSYNKGFPQLVAAMSTASALTAAHPALALVDERLSTEGTGLGLGLSNSKLTWILVGVTTLIWVLYFIYSTGLPEGDDDSGLSL
	Bryophyta (Mosses)	Sphagnum fallax	NCBI	KAH8936131.1	MAALISTCSCASATACFVQKSFPSCSSRPALVAGPVVGLPVLHMQRRVVCSAERKADVEKSEATSYNKGFPQLVAAMSTASALTAAHPALALVDERLSTEGTGLGLGLSNSKLTWILVGVTTLIWVLYFIYSTGLPEGDDDSGLSL
	Marchantiophyta (Liverworts)	Physcomitrella patens	NCBI	XP_024402663.1	MAAIASASCATAATRLATTSLASSSSGFAATLKPVAGLPALRMPKVVCAAERSESKAERVNGVAQLAAAVTSAATLAYSHPVLALVDERLSTEGTGLGLGISNTKLTWILVGVTALIWTLYFTYSSTLPEGDDDSGLDL
	Marchantiophyta (Liverworts)	Marchantia polymorpha subsp. ruderalis	NCBI	OAE34339.1	MAAVAASASCLTVANCLVQKSLVASSSRVAAPVNGLPALRMSRLVCSAEKKEEVHSAKIAASAASFAAFAAANPGAAFALVDERLSTEGTGLGLGLSNPKLGWILIGVTALVWSLYFVYASGLPEGDDNSGLDL
	Marchantiophyta (Liverworts)	Marchantia paleacea	NCBI	KAG6551629.1	MAAVAASASCATVANCLVQRSLIATSSRVAAPVNGLPALRMPRLVCSAEKKEEVHSAKIAASAASFAAFAAANPGAAFALVDERLSTEGTGLGLGLSNPKLGWILIGVTALIWSLYFVYASGLPEGDDNSGLDL
	Tracheophyta	Adiantum capillus-veneris	NCBI	KAI5062264.1	MAAVSATVTPALVPNTCVSKSLSSSSARPAAGLPALRKTNVSCSLKEEHESRKVEPAAAGALAASIMAVAHPALALVDDRLSTEGTGLSLGVSNPLIVWILLGVATLIWALFFVYASSLKEDDDSGLAL
	Tracheophyta	Ceratopteris richardii	NCBI	KAH7287619.1	MATAASTVAVPSLMSGACVSRSLSSSAAVCARPVAGLPALGKAKVCCSVEKEVRKAEPVAAGVFATSLLAVAQPALALVDDRLSTEGTGLSLGISNPLLIWILLGVATLIWALYFTYTSTLDEDDDSGLAL
Gymnosperms	Spermatophyta	Picea abies	NCBI	8C29_W	MAATAVFSTTTSVSAFLLNRSLGSAAASRPSSLSVVGLPALDKRCTVCYAQKQEEIVRAKENSQNCMVSLGGAAPLMAVAAALTVSTKEAFALVDERMSTEGTGLGLGLSNPLLGWILVGVFTLIWILYFTTYSGVKEDEDSGLSL
	Spermatophyta	Taxus chinensis	NCBI	KAH9305804.1	MASALTATSVTAALLQKSFAGSTVRLPSPSIVVGLPALRVRKITCSAKKVDKDEKTNSVSNECLGLSTVATIMGISSPALALVDERLSTEGTGLSLGLSNPTLGWILV
	Spermatophyta	Cryptomeria japonica	NCBI	XP_057867683.2	MASALSATSVSAALLQKPFSGSTVKLCSPSVVVGLPALKAPKITCSASKAVKEEKKTLLSNGNFGLSAAAMSALISSPALALVDERLSTEGTGLSLGLSNPTLGWILVGVFTLIWSLYFIYTTTLDEDEESGGLSL
Angiosperms	monocot	Oryza sativa Japonica Group	NCBI	XP_015639861.1	MATIAAAAAARTAVVGRPSGVAQLRARRGERVRCGYSSRDGKEATPAAAVKGATSMLAAAVTASSSSAPAAMALVDERMSTEGTGLSLGLSNNLLGWILLGVFGLIWSLYTVYTSTLDDDDESGGLSL
	monocot	Zea mays	NCBI	ACF85777.1	MATVSAAVVTTIVARAAIARPNALGLPALRARSERVRCSYAKDAAPVSTKGAGASLLAAAGAVTASAGPALALVDERMSTEGTGLSLGLSNNLLGWILLGVFGLIWSLYTIYTSDLDEDEESGGLSL
	monocot	Brachypodium distachyon	NCBI	XP_003569933.1	MATISAAAATTVVARAVTTRPQALGLPQLRARSERVRCSYSKDAKEATPTTSVRGAGASLLAAAGAVTASAAPALALVDDRMSTEGTGLSLGLSNNLLGWILLGVFGLIWSLYTVYTSGLDEDEESGGLSL
	monocot	Ananas comosus	NCBI	XP_020092024.1	MATVTATAATAAVVRAAAVPRAPAATSSSPVLGLPQIRMRGGRVKCSARDEKARVGTEGGAAALAAAAAGVAVTAAGPALALVDERLTTEGTGLSLGISNNLLGWILLGVFGVIWALYFVYTSTLEEDEESGGLSL
	monocot	Phoenix dactylifera	NCBI	XP_008786095.1	MAAISATTVTSTVARVAVPRRLTGISLSPVLGLPQIRVRGGRLRCSSELKPSVAGGTSTGVSWLAAASVMSVSNPVLALVDDRMSTEGTGLSLGISNNLLTWILVAVFGLIWSLYFVYTSTLEEDEESGLSL
	monocot	Musa acuminata subsp. malaccensis	NCBI	XP_009398570.1	MATIGTTAPTSAFVRTAVPRRPTAVSSPAIGLPRLGGRGGRVKCSTEAKPSAGAGASMLAAASVMAVSNPVLALVDDRMSTEGTGLSLGISNNLLGWILVGVFALIWALFFVYTSTLEEDDDSALSL
	monocot	Apostasia shenzenica	NCBI	PKA46938.1	MTATISAAAAAAAAAAAPATARLTRKPLNSMFSTSILGQPQVRGRGGKVRCSTLEEDKAAAAAGGRSRCINAAGELPVAAMVAAAVAGAGGPAIALVDERMTTEGTGLSLGVSNNLLVWILLGVFALVWALYIVYTSTLEEDEESGLSL
	monocot	Phalaenopsis equestris	NCBI	XP_020587058.1	MAAVSTAVAAPIITRPVSHHRKVIVFPSPVVGLPQIRVRGNIRCSIDTKEMNKKAKASTTAATATVLATGMIGATGPSLALVDERLTTEGTGLSLGLSNNLLGWILLGVFGLIWALYFAYTSTLEEDEESGLSL
	monocot	Dendrobium catenatum	NCBI	XP_020682190.1	MAAVTAAVAAPIVAHSVVRRKASAAAFTSPIIGLPQIRTRGGAIRCSSEGKPATNKKINKSMAAMMATSMIGATGPALALVDERMSTEGTGLSLGVSNNLLGWILLGVFGLIWALFFVYTSTLEEDEESGLSL
	dicot	Cucumis sativus	NCBI	XP_004146953.1	MAAVTSAAAATVRTSLVQNRLLPSASPAPFLLGLPALGKKGGVRCSMEGKGNGEVENKSSNLGMGASLIAAACAATMSSPAMALVDERLSTEGTGLPFGLSNNLLGWILLGVFALIWAFYIVYTSTLEEDEESGLSL
	dicot	Nelumbo nucifera	NCBI	XP_010274189.1	MASISATTPTSSVVRASLVRKSSIGTSSSPVLGLPALARRGRVMCSVEEKPSASSVSSSVSMGASLMAAACAATMSNPALALVDERLSTEGTGLPFGLSNNLLGWILLGVFALIWSLYFVYTATLEEDEESGLSL
	dicot		NCBI	XP_010278154.1	MSTTNQAHSLDKETSALLCLWFFHFPPHRRKMASISASTPTSSVVRGSLGRRSSIGASSSPVLGLPAMEKRGRVMCSAEKKPSTPNTRSNVSMNAALMAAATMSSPAALALVDERMSTEGTGLPFGLSNNLLGWILLGVFALIWALYFVYASSLEEDEESGLSL
	dicot	Macadamia integrifolia	NCBI	XP_042515973.1	MATLTASNPTSLVVRTAGLVQRRSAGAMASPVLGLPVLVKKGRVVCSMEEKPSASNNNSSMGMTASLVAAATAAAMSSPAALALVDDRMTTEGTGLPFGLSNNVLGWILLGVFALIWALYTVYTSTLDDDEESGLSL
	dicot	Populus trichocarpa	NCBI	XP_002300801.3	MATITASTATSSIVRAALAHRPSVGVSSSHVLGLPAIAKKGKVSCSMEGKPTVEEEKSKGMSASLMAAVCAATISSPALALVDERMSTEGTGLPFGLSNNLLVWILLGVFAFIWSLYFVYTSSLDEDEDSGMSL
	dicot	Manihot esculenta	NCBI	XP_021613006.1	MATISASTPASLTTRATLVHKRSAGVSPLPVLGLPAMALKGKVRCSMKEKPSVQENWCKKGMSASLFAAVCAATMSSPALALVDDRMSTEGTGLPFGLSNNLLGWILLGVFGLIWGFYIVYTSTLDEDDESGLSL
	dicot	Citrus sinensis	NCBI	XP_006479589.2	MAAITASVGTSSITPSVLVHKPSIVASSSPVLGLPAKAVKGKVRCSMEEKPSKQESKTNVGMSASLLAAACAATMSSPAMALVDDRMSTEGTGLPFGLSNNLLGWILLGVFGLIWALYIPYASSLDEDEESGLSL
	dicot	Gossypium raimondii	NCBI	XP_012476246.1	MATISATSSITIAASLSYKPSSLKLTSPIAIGLPTMAKKGKVMCSMKEEEKNSSSVGMSAASLLAAAVMSSSPAMALVDERMSTEGTGLPFGLSNNLLGWILFGVFGLIWALYFVYTSSLEEDEESGLSL
	dicot	Vitis vinifera	NCBI	XP_002282059.1	MASITASTPTSSLPRVGLRPNGGTVGTSSAILGLPVMAKKGRVTCSMKEKPSVEDGSLKMGMGASLMAAACAATMSSPAMALVDERMSTEGTGLPFGLSNNTLGWILFGVFGLIWALYFVYTATLEEDEESGLSL
	dicot	Citrus sinensis	NCBI	XP_006487787.2	MASISSTNFPALLPRSGFVPKGLTHASPVCGLPAMATTRGRVRCSLDEKAPAAASSKSSRASMVASLMAAAAALSTAAGSAMALVDERMTTEGTGLPFGLSNNTLGWILFGVFGLIWALYFIYTGDLEEDEESGLSL
	dicot	Arabidopsis thaliana	NCBI	NP_180615.1	MASFTASASTVSAARPALLLKPTVAISAPVLGLPPMGKKKGGVRCSMETKQGNVSVMGAGVSAAATAALTAVMSNPAMALVDERMSTEGTGLPFGLSNNLLGWILFGVFGLIWTFFFVYTSSLEEDEESGLSL
	dicot	Brassica rapa	NCBI	XP_009141078.1	MASFTASASTVSVARPALLLKPTLAISAPVLGLPPMGKRKGGVRCSMEPKQGNVSAVGAGVSAAATAALTAVMSNPAMALVDDRMSTEGTGLPFGLSNNLLGWILLGVFGLIWTFYFTYTSSLDEDEESGLSL
	dicot	Malus domestica	NCBI	XP_008382953.1	MATITASTAASSVVRASLVHKPSAGAPSSTVLALPSLARKGRVSCSMEGKKESNSNMAKGGSLAAAAMAATMSSPAMALVDDRLSTEGTGLPFGLSNNLLGWILFGVFGLIWALYFIYTSSLEEDEESGLSL
	dicot	Eucalyptus grandis	NCBI	XP_010038859.3	MATITASSATSMVSCRGLSQKRPLGASSSPVLGLPAIAMKGRVRCSAEGKPLEPEKASGMGMSAALATALCAATMSSPAMALVDERMSTEGTGLPFGLSNNLLGWILFGIFGLIWVFYIIYASSLEEDEESGLSL
	dicot	Medicago truncatula	NCBI	XP_013449830.1	MATIIAGTSTSSIIRTSFVHKQPLGVSSHTVVGLPSIAKVGRVRCSIEGKPDVQGSSSNIGMGASLIAAISAATLSSPAAMALVDERMSTEGTGLPFGLSNNLLGWLLFGVFGLIWALYFIYASSLDEDEDSGLSL
	dicot	Medicago truncatula	NCBI	XP_013468578.1	MATISATTTTASITRACLAQKRPLSVSSSPVLGLPTMAKVGRVRCSMEGKPSSVNESNSNIGMGSSLFAAACAAAMSSPAAMALVDERMSTEGTGLPFGLSNNLLGWLLFGVFGFIWALYFIYASGLEEDEESGLSL
	dicot	Camellia sinensis	NCBI	XP_028076205.1	MATITACTSSLVTRTAVVQKRMMAVPSSSVLGLPAMAKKGKVRCSMEGKPSSVEDSSSSSKVGMGASLMAAACAATMSSPAMALVDERLSTEGTGLPFGLSNNLLVWILVVVFGLIWAFYIIYTSTLEEDEESGLSL
	dicot	Cucumis sativus	NCBI	XP_004139238.1	MASTLLPHSRLLLKGSSKLLTSPTMAAHRLPTLQKMKKGGIKCSVEEKPEGKKLSEESMVPGTVGAVAMAALAAAGPAVALVDERLSTEGTGLPFGLSNNLLGWILAVVFALIWALYFVYASSLDEDEDSGLSL
	dicot	Beta vulgaris subsp. vulgaris	NCBI	XP_010679171.2	MATITASSSASLVARASLVQNRRVGVSSSLVLGLPAITKKGKVTCSMESKPSNQESTTKKSMGASLLAAAAAATMSSPAMALVDDRMSTEGTGLPFGLSNNLLGWIIFGVFGLIWALYFVYVSGLDEDEESGLSL
	dicot	Daucus carota subsp. sativus	NCBI	XP_017235709.1	MAAITGCYLASGVTRAGPAGLLQKAPTVRSVLGLPVMPKAGKVRCSMEVKSRSDSKVGMGASLAVMATAAAMSSPAAMALVDERMSTEGTGLPFGLSSNLLGWILFGMFGLIWSLYFVYASGLDEDDDSGLSL
	dicot	Daucus carota subsp. sativus	NCBI	XP_017252205.1	MATITACISATQVGLANKAPILRASSPILGLPVMPKVGKVRCSMKANTGSQKGSTKVDMGASLMAAATAAAMSSPAAMALVDERLSTEGTGLPFGLSNNLLGWILLGMFGLIWSLYFVYTSGLDEDEESGLSL
	dicot	Helianthus annuus	NCBI	XP_021970225.1	MASISASISTSSPSFSLLQKPTTTAHGSPVLGLPSMSKMGKVRCSMEGKPAVTSDDNVSKLRMGASSLMAAAVAATMSSPAAMALVDERMSTEGTGLPFGLSNNLLGWILFGVFGLIWTLYFVYVGGLDEDEESGLSL
	dicot	Solanum tuberosum	NCBI	XP_006352753.1	MATSISACTTTSLVPRAALVHKPSLSRPSFVLGLPAMRKNMGKVKCSMERGESKLGICGSLVAAACAATITISPTAMALVDERMSTEGTGLPFGLSNNLLGWILFGVFGLVWSLYTVYTSSLDEDEDSGMSL
	dicot	Nicotiana attenuata	NCBI	XP_019245659.1	MATISACTTTSSVARAALVQNGSVSRPSSLLGLPSMSKVGKVRCSMEVKGEGETSKLGMGAASMMAAAVAASMSSPAAMALVDERMSTEGTGLPFGLSNNLLGWILFGVFGLVWSLYTVYTSGLDEDEESGLSL
	dicot	Solanum tuberosum	NCBI	XP_006349749.1	MATITACTTTSSVARAALVQRGSVSRTSTILGLPSMSKGGKVKCSMEGKPKGESKLGMGESLMAAAVAASMSNPVAMALVDERMSTEGTGLPFGLSNNLLGWILFGVFGLIWSLYTVYTSGIDDDEESGLSL
	dicot	Sesamum indicum	NCBI	XP_011079994.1	MATISACTSTSSVARAALVQKASAARPAAVLGLPSMSKNMGKVRCSMEGKPQESEPTLGMGASLMAAACAAAMSSPAAMALVDERMSTEGTGLPFGLSNNLLGWILLGVFALIWALYFVYTSGLEEDEESGLSL
	dicot	Ipomoea nil	NCBI	XP_019164968.1	MATISACSPTSTVARAALVPKAPAPRPSAVLGLPAMSSMGKMRCSMEGKAAGESKLGMGASMMAAAAAAAMSSPAAMALVDERMSTEGTGLPFGLSNNLLGWILFGVFGLIWSLYIVYTSGLDEDEESGLSL
	dicot	Cuscuta campestris	NCBI	VFQ86230.1	MAAISACATTSVLARAAFLPKSPGSRPSSALGLPAMRAAEGKVRCSAERKRESESRSVGTGGGGASLIAAAAAALVTCPAAMALVDERMGTEGTGLPFGLNNNLLGWVPLGVVGLIWSLYMVYISTLDEDEESGLSL
	dicot	Cuscuta australis	NCBI	RAL42169.1	MRRYPSNLCFIVYHHCFISSPPNNPLISRFRHTFFFFFFFTKQTGTEMAAISACATTSVLARAAFLPKSPGSRPSSALGLPAMRAAEGKVRCSAERKRESESRSVGTGGGGASLIAAAAAALVTCPAAMALVDERMGTEGTGLPFGLNNNLLGWVPLGVVGLIWSLYMVYISTLDEDEESGLSL

## Sheet: Fig. 2
This sheet contains the original Western Blot of Figure 2A and the original BNP of Figure 2B.
2A						2B

## Sheet: Fig. 3 & Suppl. Fig. S2
This sheet contains the original Western Blots of Figure 3A + Supplementary Figure S2 and 3B and the original light micrographs (left panels) of the image sections shown in Figure 3C (right panels).
	2A						3B						3C

## Sheet: Fig. 4
This sheet contains the original light micrographs (left panels) of the image sections shown in Figure 4 (right panels).

## Sheet: Fig. 5 & Suppl. Fig. S5
This sheet contains the raw data used to create the bar plots in Figure 5A and B and Supplementary Figure S5A and B. The light microscopy images of Figure 5B and the transmission electron micrographsare of Supplementary Figure S5C are taken from the original images as shown here.
	Figure 5A and Supplementary Figure S5A										Figure 5C				Supplementary Figure S5C
		WT		psbw-2		mfp1-1		mfp1-1 x psbw-2
	Granule count	Replicate 1	Replicate 2	Replicate 1	Replicate 2	Replicate 1	Replicate 2	Replicate 1	Replicate 2
	0	28	41	11	21	36	81	18	14
	1	45	81	15	41	163	234	37	24
	2	60	92	21	47	111	155	60	35
	3	83	109	29	61	19	31	39	35
	4	55	93	28	44	6	7	31	29
	5	45	52	22	53	2	1	30	34
	6	21	17	27	51	0	0	18	17
	7	4	7	20	36	0	0	11	10
	8	2	1	18	28	0	0	8	3
	9	0	0	20	28	0	0	1	3
	10	0	0	12	16	0	0	2	1
	11	0	0	12	12	0	0	1	1
	12	0	0	8	9	0	0	0	0
	13	0	0	5	5	0	0	0	0
	14	0	0	5	4	0	0	0	0
	15	0	0	0	0	0	0	0	0
	16	0	0	0	0	0	0	0	0
	17	0	0	0	0	0	0	0	0
	18	0	0	1	0	0	0	0	0
	19	0	0	1	0	0	0	0	0
	20	0	0	0	0	0	0	0	0
		343	493	255	456	337	509	256	206
	Figure 5B and Supplementary Figure S5B
		WT		psbw-2		ss4-1		ss4-1 x psbw-2
	Granule count	Replicate 1	Replicate 2	Replicate 1	Replicate 2	Replicate 1	Replicate 2	Replicate 1	Replicate 2
	0	18	19	10	5	133	291	196	183
	1	80	69	42	23	120	232	179	145
	2	121	80	55	36	32	58	70	34
	3	147	117	73	42	11	9	21	11
	4	134	91	81	46	0	1	1	1
	5	57	66	84	47	0	0	0	0
	6	22	17	75	40	0	0	0	0
	7	11	7	46	31	0	0	0	0
	8	2	4	44	26	0	0	0	0
	9	4	0	29	22	0	0	0	0
	10	1	0	14	14	0	0	0	0
	11	0	0	5	11	0	0	0	0
	12	1	0	3	10	0	0	0	0
	13	0	0	3	4	0	0	0	0
	14	0	0	1	5	0	0	0	0
	15	0	0	0	2	0	0	0	0
	16	0	0	1	0	0	0	0	0
	17	0	0	0	1	0	0	0	0
	18	0	0	0	0	0	0	0	0
	19	0	0	0	0	0	0	0	0
	20	0	0	0	0	0	0	0	0
		598	470	566	365	296	591	467	374

## Sheet: Fig. 6
This sheet contains the raw data of Fv/Fm measurments used for the Kruskal-Wallis test followed by Dunn's multiple comparison test in Figure 6A as well as the raw data of the light response curve (Figure 6B) and the CO2 response curve (Figure 6C).
6A	Fv/Fm				pUBQ10::PsbWG107R/psbw-1		pUBQ10::PsbW/psbw-2
	Replicate	WT	psbw-2	psbw-1	#1	#2	#1	#2
	#1	0.82	0.79	0.79	0.78	0.77	0.83	0.82
	#2	0.83	0.8	0.79	0.76	0.78	0.83	0.81
	#3	0.82	0.8	0.79	0.77	0.78	0.84	0.83
	#4	0.83	0.8	0.79	0.77	0.8	0.83	0.82
	#5	0.83	0.8	0.8	0.75	0.78	0.83	0.81
	#6	0.83	0.8	0.79	0.78	0.79	0.84	0.82
	#7	0.83	0.8	0.8	0.78	0.8	0.83	0.83
	#8	0.83	0.8	0.8	0.78	0.79	0.83	0.81
	#9	0.82	0.8	0.8	0.74	0.79	0.83	0.82
	#10	0.83					0.84	0.8
	Fv/Fm	0.827	0.798889	0.794444	0.767778	0.786667	0.833	0.817
	std. dev.	0.00483046	0.00333333	0.00527046	0.0148137	0.01	0.00483046	0.00948683
	p (Kruskal-Wallis + Dunn's multiple comparison test)		0.0056	0.0425	<0.0001	0.0003	>0.9999	>0.9999
6B	Light response curve [A (µ mol m-2 s-1)]
		WT				psbw-1					psbw-2
	PPFD (µ mol m-2 s-1)	#1	#2	#3	#4	#1	#2	#3	#4	#5	#1	#2	#3	#4	#5															#4	#5
	1000	9.9652	10.1822	9.33164	10.8055	8.41671	11.0777	9.03822	10.872	11.0149	5.71054	7.71406	8.83179	7.55616	7.01814
	1500	10.6018	10.4804	9.8506	11.3423	8.97811	11.7717	9.35177	11.6592	11.3203	6.07871	7.76124	9.24833	8.02671	7.45768
	2000	10.5883	11.0065	9.99718	11.4123	9.19637	11.4814	9.7192	12.2412	11.5275	5.97612	8.13011	9.58487	8.03272	7.45101
	1000	9.95876	10.219	9.37086	10.9013	8.62458	11.2353	9.10741	10.9167	10.7892	5.4461	7.38954	8.88085	7.34945	7.07051
	700	9.71974	10.0898	8.86533	10.4998	8.50031	10.8895	8.66858	10.7633	10.547	5.20912	7.36113	8.73863	6.71509	6.43932
	500	9.35614	9.54259	8.23739	10.2671	8.16753	10.4405	8.40221	10.4864	10.4631	4.95285	6.9966	8.27562	6.56497	5.97048
	350	8.91816	8.97912	8.01173	9.62036	7.79241	9.88817	8.14189	9.55611	9.62254	4.77809	6.66173	7.52799	6.05223	5.84718
	250	7.74823	7.72727	7.44517	8.90134	6.9663	8.61219	7.56031	8.62416	8.84779	4.01717	5.87227	6.78864	5.15347	5.07839
	150	5.59116	5.29243	5.28816	6.57186	4.93853	6.06367	5.87797	5.94109	6.32046	3.1662	4.38302	4.87846	3.97609	3.66485
	100	3.70029	3.68665	3.69303	4.48261	3.45449	3.96399	4.07987	3.96699	4.40897	2.22967	2.76728	3.33466	2.77506	2.55643
	80	3.00421	2.85298	2.87076	3.52979	2.92519	3.3662	3.25975	3.27441	3.59147	1.82445	2.36967	2.61823	2.15485	2.14581
	60	2.25713	2.08985	2.07176	2.56889	1.84806	2.71934	2.27431	2.39233	2.45138	1.45279	1.59738	1.86291	1.52884	1.49805
	40	1.42298	1.22384	1.32756	1.5954	1.21995	1.41148	1.47226	1.37274	1.42061	0.885297	0.93194	1.34027	0.972967	0.942308
	0	-0.762843	-0.92943	-0.955671	-0.899727	-0.661335	-0.855673	-1.05203	-1.11154	-1.06812	-0.226394	-0.790142	-0.732569	-1.01575	-0.901593
6C	CO2 response curve	WT		psbw-1		psbw-2
		Ci (ppm)	A (µ mol m-2 s-1)	Ci (ppm)	A (µ mol m-2 s-1)	Ci (ppm)	A (µ mol m-2 s-1)
	replicate #1	340.902	10.1954	339.419	9.23915	348.682	5.59789
		256.579	8.08268	254.611	7.40374	260.379	4.65979
		214.967	6.85702	215.286	5.86997	218.74	3.85767
		173.538	5.37256	173.124	4.74413	175.877	3.23662
		131.586	3.86126	132.236	3.27549	134.479	2.12785
		89.5504	2.285	89.6508	1.95411	92.0741	1.09518
		48.543	0.182302	48.7563	0.11307	48.5695	0.123268
		353.434	10.646	353.362	9.43701	359.456	5.70697
		537.058	12.0233	538.673	10.5134	547.662	6.11721
		822.291	12.7492	818.183	11.5113	830.302	6.99362
		1113.6	12.3021	1106.85	11.5898	1118.67	7.07091
		1404.24	11.826	1397.17	11.1085	1412.34	6.77346
	replicate #2	333.425	10.7698	341.655	11.178	344.119	7.84276
		251.2	8.45195	256.132	9.01497	257.52	6.30141
		210.921	7.32248	214.742	7.71492	215.107	5.37613
		170.193	5.98817	172.915	6.16954	174.336	4.17826
		130.494	4.12864	131.714	4.45105	132.975	2.93717
		88.7379	2.54093	90.5423	2.3391	90.643	1.61331
		47.9322	0.364991	48.1095	0.350333	48.7872	0.0985378
		351.595	10.9601	355.783	11.5581	356.385	7.96007
		537.556	12.5649	536.432	13.1208	532.949	9.63224
		817.339	13.2646	821.532	14.2008	821.726	10.2531
		1102.5	12.624	1108.68	13.9207	1110.66	9.9054
		1388.65	12.3409	1399.42	13.7044	1386.25	10.4735
	replicate #3	344.622	9.93213	346.382	9.18921	339.783	9.66924
		259.395	7.66916	258.202	7.44407	254.718	7.56367
		218.503	6.27667	217.984	6.07979	213.97	6.53427
		175.654	5.06917	174.651	5.03312	173.225	4.96966
		135.002	3.54789	132.721	3.54392	131.149	3.69632
		90.6098	2.13333	89.6063	2.23676	90.1591	2.00973
		47.702	0.436371	48.1267	0.299287	48.2283	0.255925
		359.634	9.70076	357.032	9.69547	354.578	10.0736
		548.456	10.8673	544.668	11.2844	535.747	11.7695
		828.703	12.0446	827.604	12.8609	813.527	12.48
		1115.84	11.8357	1119.16	12.1505	1097.8	12.3693
		1406.01	11.5524	1410.9	12.2207	1384.05	12.4748
	replicate #4	347.357	11.6639	342.766	11.5678	338.175	7.31329
		261.484	9.31317	256.563	9.45115	256.134	5.90875
		218.504	8.13932	215.824	7.92718	214.062	5.08195
		176.518	6.48255	174.432	6.28675	174.204	3.92356
		133.533	4.76867	131.848	4.71521	132.222	2.85651
		90.8665	2.71123	89.8577	2.68994	90.672	1.51926
		48.0256	0.452522	48.0779	0.373522	48.8672	0.0815296
		361.68	11.8931	357.021	11.7814	355.342	7.80356
		547.565	13.1545	539.683	13.2798	533.088	8.87829
		827.599	13.8159	817.736	14.2969	807.461	9.54841
		1104.47	14.0426	1098.76	14.0186	1090.31	9.67354
		1389.08	13.7057	1382.28	14.069	1381.42	9.6858
	replicate #5			336.407	11.3811	327.91	8.44421
				254.219	8.88866	248.592	6.68087
				215.687	7.36467	209.269	5.40355
				173.97	6.00338	168.85	4.15796
				132.267	4.35248	128.125	2.9628
				90.5232	2.41395	88.8066	1.51535
				47.6942	0.490767	48.5707	0.119626
				357.222	11.4391	340.083	8.57712
				538.952	12.9061	500.633	10.7901
				804.938	13.9151	774.765	11.6733
				1067.6	13.7745	1050.75	11.9547
				1335.2	14.5472	1335.95	12.2013

## Sheet: Fig. 7
This sheet contains the raw data of starch quantification and rosette fresh weight depicted in Figure 7A and Figure 7B respectively which were used for the one-way ANOVA and Dunnett's multiple comparison test.
2A																	2B
Raw Data (FW in g)									Normalized Data
				pUBQ10::PsbWG107R/psbw-1		pUBQ10::PsbW/psbw-2						pUBQ10::PsbWG107R/psbw-1		pUBQ10::PsbW/psbw-2			Starch quantification				pUBQ10::PsbWG107R/psbw-1		pUBQ10::PsbW/psbw-2
	WT	psbw-2	psbw-1	#1	#2	#1	#2	Average WT	WT	psbw-2	psbw-1	#1	#2	#1	#2			WT	psbw-2	psbw-1	#1	#2	#1	#2
Experiment 1	0.5647	0.2616	0.4565	0.1437	0.2425	0.4081	0.4354	0.394225	1.43243	0.66358	1.15797	0.364513	0.615131	1.0352	1.10445			6.61519	3.05195	6.38313	3.80369	5.69523	4.89473	5.99832
	0.3466	0.2224	0.3063	0.1478	0.2672	0.374	0.4172		0.879193	0.564145	0.776967	0.374913	0.677786	0.948697	1.05828			6.71184	4.87346	6.67733	3.64598	3.7867	4.13735	4.58379
	0.583	0.3514	0.2886	0.1187	0.1649	0.4092	0.3804		1.47885	0.891369	0.732069	0.301097	0.418289	1.03799	0.964931			6.6658	5.18669	5.98947	3.0458	4.89791	5.26358	5.15177
	0.5671	0.2514	0.3746	0.1452	0.2412	0.5547	0.275		1.43852	0.637707	0.950219	0.368318	0.611833	1.40706	0.697571			5.85927	5.69401	4.83307	4.09567	5.0052	6.18256	6.82246
	0.247	0.1293	0.259	0.149	0.3041	0.4504	0.3517		0.626546	0.327985	0.656985	0.377957	0.771387	1.14249	0.89213			5.74224	3.44028	6.54564	1.90624	3.82933	6.02883	4.75749
	0.2014	0.1838	0.3334	0.1194	0.2358	0.5825	0.2142		0.510876	0.466231	0.84571	0.302873	0.598136	1.47758	0.543345			5.3594	4.52145	5.28892	2.33113	4.69786	6.53268	4.89441
	0.3188	0.1689	0.4156	0.0953	0.3589	0.3243	0.2635		0.808675	0.428436	1.05422	0.24174	0.910394	0.822627	0.6684		mean	6.15896	4.46131	5.95293	3.13809	4.65204	5.50662	5.36804
	0.2744	0.1883	0.2835	0.1332	0.2528	0.3308	0.2344		0.696049	0.477646	0.719132	0.337878	0.641258	0.839115	0.594584		Standard deviation	0.57853	1.0245	0.742623	0.871216	0.735008	0.904517	0.868505
	0.3935	0.3041	0.2927	0.1505	0.2957	0.2241	0.2508		0.998161	0.771387	0.742469	0.381762	0.750079	0.568457	0.636185		p (one-way ANOVA + Dunnett's multiple comparison test)		0.0059	0.9959	<0.0001	0.0167	0.5721	0.383
	0.4974	0.3145	0.4582	0.2212	0.2	0.2901	0.2886		1.26172	0.797768	1.16228	0.561101	0.507324	0.735874	0.732069
	0.3447	0.3741	0.4263	0.1495	0.3923	0.351	0.319		0.874374	0.94895	1.08136	0.379225	0.995117	0.890354	0.809183
	0.5274	0.3371	0.2908	0.1586	0.2691	0.3536	0.4515		1.33781	0.855095	0.73765	0.402308	0.682605	0.89695	1.14529
	0.4097	0.2256	0.4321	0.0846	0.183	0.3241	0.361		1.03925	0.572262	1.09607	0.214598	0.464202	0.822119	0.915721
	0.4307	0.1799	0.364	0.1179	0.1319	0.3319			1.09252	0.456338	0.923331	0.299068	0.334581	0.841905
	0.2717	0.2429	0.4639	0.0782	0.2835	0.5122			0.6892	0.616146	1.17674	0.198364	0.719132	1.29926
	0.3295	0.2295	0.3878	0.1171	0.1413	0.7641			0.835817	0.582155	0.983702	0.297038	0.358425	1.93823
Experiment 2	0.4283	0.3778	0.6219	0.3321	0.3346	0.3539	0.3316	0.53402	0.80203	0.707464	1.16456	0.621887	0.626568	0.662709	0.620951
	0.8972	0.1722	0.7051	0.2815	0.1841	0.5273	0.5079		1.68009	0.32246	1.32036	0.527134	0.344744	0.987416	0.951088
	0.5258	0.2916	0.4083	0.1443	0.4121	0.2758	0.2827		0.984607	0.546047	0.764578	0.270215	0.771694	0.51646	0.529381
	0.5128	0.346	0.3485	0.1965	0.4327	0.5596	0.2219		0.960264	0.647916	0.652597	0.367964	0.810269	1.0479	0.415528
	0.4643	0.4158	0.5272	0.2448	0.3649	0.3534	0.2803		0.869443	0.778623	0.987229	0.45841	0.683308	0.661773	0.524887
	0.7364	0.3162	0.7883	0.1339	0.3877	0.3537	0.372		1.37897	0.592113	1.47616	0.25074	0.726003	0.662335	0.696603
	0.7623	0.3128	0.5699	0.2417	0.2329	0.1914	0.5205		1.42747	0.585746	1.06719	0.452605	0.436126	0.358414	0.974683
	0.4774	0.358	0.5759	0.2429	0.3322	0.3282	0.3773		0.893974	0.670387	1.07842	0.454852	0.622074	0.614584	0.706528
	0.3988	0.3548	0.1765	0.2155	0.2673	0.2725	0.5172		0.746789	0.664395	0.330512	0.403543	0.500543	0.510281	0.968503
	0.6755	0.3465	0.4285	0.23	0.3958	0.3968	0.4022		1.26493	0.648852	0.802404	0.430695	0.741171	0.743043	0.753155
	0.2637	0.2481	0.5344	0.1226	0.3998	0.288	0.4257		0.493802	0.464589	1.00071	0.229579	0.748661	0.539306	0.797161
	0.3714	0.4027	0.4387	0.2864	0.3004	0.4354	0.6909		0.69548	0.754092	0.821505	0.53631	0.562526	0.815325	1.29377
	0.1249	0.4349	0.5379	0.1899	0.4066	0.4191	0.4919		0.233886	0.814389	1.00727	0.355605	0.761395	0.784802	0.921127
	0.6244	0.2743	0.6221	0.1899	0.3498	0.269	0.3481		1.16924	0.513651	1.16494	0.355605	0.655032	0.503726	0.651848
	0.7471	0.3143	0.4237	0.2159	0.4935	0.282	0.2969		1.39901	0.588555	0.793416	0.404292	0.924123	0.52807	0.555972
		0.2619	0.6871	0.2192	0.4977	0.4455				0.490431	1.28666	0.410472	0.931988	0.834238
Experiment 3	0.4774	0.4091	0.2707	0.1679	0.1751	0.463	0.2335	0.381206	1.25234	1.07317	0.710114	0.440444	0.459331	1.21457	0.612529
	0.453	0.4325	0.299	0.1788	0.3215	0.3763	0.3546		1.18833	1.13456	0.784352	0.469037	0.843375	0.98713	0.930205
	0.2006	0.4999	0.5261	0.1499	0.3806	0.2682	0.2637		0.526224	1.31136	1.38009	0.393225	0.99841	0.703556	0.691752
	0.2809	0.3454	0.4064	0.2191	0.2258	0.5684	0.3687		0.736871	0.906071	1.06609	0.574754	0.59233	1.49106	0.967193
	0.4413	0.3334	0.287	0.1834	0.269	0.3153	0.2545		1.15764	0.874592	0.752873	0.481104	0.705655	0.827111	0.667618
	0.3962	0.2853	0.3002	0.1313	0.2207	0.3038	0.3471		1.03933	0.748414	0.7875	0.344433	0.578952	0.796944	0.910531
	0.3402	0.1733	0.4365	0.1015	0.3178	0.3415	0.2769		0.89243	0.45461	1.14505	0.26626	0.833669	0.895841	0.726378
	0.3245	0.2967	0.2289	0.1396	0.2474	0.2077	0.3742		0.851245	0.778319	0.600462	0.366206	0.648993	0.544849	0.981621
	0.1791	0.2881	0.149	0.1368	0.1763	0.1936	0.2356		0.469824	0.755759	0.390865	0.358861	0.462479	0.507862	0.618038
	0.192	0.0999	0.2339	0.0782	0.137	0.2192	0.2961		0.503664	0.262063	0.613579	0.205138	0.359386	0.575017	0.776745
	0.3273	0.2962	0.2311	0.1159	0.2621	0.4863	0.259		0.85859	0.777007	0.606234	0.304035	0.687554	1.27569	0.679422
	0.5229	0.2947	0.1496	0.0797	0.2506	0.3654	0.3329		1.3717	0.773072	0.392438	0.209073	0.657387	0.958536	0.873281
	0.5335	0.5369	0.4266	0.1661	0.2018	0.3512	0.2178		1.3995	1.40842	1.11908	0.435722	0.529372	0.921286	0.571344
	0.5773	0.3927	0.4945	0.1875	0.2371	0.3996	0.3049		1.5144	1.03015	1.2972	0.49186	0.621973	1.04825	0.799829
	0.4973	0.3173	0.6093	0.1788	0.2122		0.3322		1.30454	0.832358	1.59835	0.469037	0.556654		0.871444
	0.3558	0.3815		0.239	0.4				0.933353	1.00077		0.626957	1.0493
									1	0.707659	0.931057	0.382683	0.655973	0.874391	0.786075	mean
									0.333872	0.237463	0.278657	0.106461	0.174568	0.311487	0.188617	STD
										<0.0001	0.5737	<0.0001	<0.0001	0.0703	0.0003	p (one-way ANOVA and Dunnett's multiple comparison test)

## Sheet: Suppl. Fig. S3
This sheet contains the original Western Blot of Supplementary Figure S3.

[truncated: 5 more sheets: Suppl. Fig. S4, Suppl. Fig. S6, Suppl. Fig. S7, Table 1, Construct]
